# Supplementary material for: Severity of injuries in different modes of transport, expressed with disability-adjusted life years (DALYs)
Source: BMC Public Health. 2014 Jul 29;14:765. doi: 10.1186/1471-2458-14-765 (PMC4131023; doi:10.1186/1471-2458-14-765)
Supplement: Supplementary file 2 — Additional file 2: AIS to Injury type conversation table. Excel-file with the AIS to injury aggregation table. (XLSX 36 KB) [file 12889_2014_6904_MOESM2_ESM.xlsx]

## Sheet: AIS to Injury type
AIS code	Primary injury	Secondary injury
010000.1	Undefined	--
010002.1	Undefined	--
010004.2	Undefined	--
010006.3	Undefined	--
010008.4	Undefined	--
012002.2	Undefined	--
012004.2	Open wound	Undefined
012008.6	Internal injuries	Undefined
020000.3	Crushing	--
020002.3	Crushing	--
020006.5	Crushing	--
040099.9	Poisoning	--
100100	Intracranial injuries	--
101000	Intracranial injuries (life long)	--
110009	Intracranial injuries	--
110099	Undefined	--
110202	Open wound	--
110402	Undefined	--
110403	Undefined	--
110404	Undefined	--
110600	Open wound	--
110602	Open wound	--
110604	Open wound	--
110606	Open wound	--
110800	Open wound	--
110802	Open wound	--
110804	Open wound	--
113001	Crushing	--
116002	Open wound	--
120099	Intracranial injuries	--
120100	Intracranial injuries	--
120199	Intracranial injuries	--
121004	Intracranial injuries (life long)	--
122006	Intracranial injuries	--
122402	Intracranial injuries	--
122404	Intracranial injuries	Open wound
122502	Intracranial injuries	--
122504	Intracranial injuries	--
122702	Intracranial injuries	--
122799	Intracranial injuries	--
122804	Intracranial injuries	--
130402	Undefined	--
130804	Injured nerves (life long)	--
130899	Undefined	--
131002	Undefined	--
131202	Undefined	--
131404	Injured nerves (life long)	--
131602	Undefined	--
131604	Injured nerves (life long)	--
131699	Undefined	--
131802	Undefined	--
131899	Undefined	--
132002	Undefined	--
140202	Intracranial injuries (life long)	--
140204	Intracranial injuries (life long)	--
140208	Intracranial injuries (life long)	--
140210	Intracranial injuries (life long)	--
140215	Intracranial injuries (life long)	Crushing
140300	Intracranial injuries (life long)	--
140402	Intracranial injuries (life long)	--
140403	Intracranial injuries (life long)	--
140407	Intracranial injuries (life long)	--
140410	Intracranial injuries (life long)	--
140414	Intracranial injuries	--
140416	Intracranial injuries	--
140418	Intracranial injuries	--
140422	Intracranial injuries (life long)	--
140426	Intracranial injuries (life long)	--
140428	Intracranial injuries (life long)	--
140430	Intracranial injuries (life long)	--
140434	Intracranial injuries (life long)	--
140438	Intracranial injuries (life long)	--
140440	Intracranial injuries	--
140442	Intracranial injuries (life long)	--
140446	Intracranial injuries (life long)	--
140450	Intracranial injuries	--
140458	Intracranial injuries (life long)	--
140462	Intracranial injuries (life long)	--
140466	Intracranial injuries	--
140490	Intracranial injuries (life long)	--
140499	Intracranial injuries	--
140602	Intracranial injuries (life long)	--
140604	Intracranial injuries (life long)	--
140605	Intracranial injuries (life long)	--
140606	Intracranial injuries (life long)	--
140608	Intracranial injuries (life long)	--
140611	Intracranial injuries (life long)	--
140612	Intracranial injuries (life long)	--
140613	Intracranial injuries (life long)	--
140614	Intracranial injuries (life long)	--
140616	Intracranial injuries (life long)	--
140620	Intracranial injuries (life long)	--
140621	Intracranial injuries (life long)	--
140622	Intracranial injuries (life long)	--
140624	Intracranial injuries (life long)	--
140625	Intracranial injuries (life long)	--
140626	Intracranial injuries (life long)	--
140628	Intracranial injuries (life long)	--
140628	Intracranial injuries (life long)	--
140629	Intracranial injuries (life long)	--
140630	Intracranial injuries	--
140631	Intracranial injuries	--
140632	Intracranial injuries	--
140634	Intracranial injuries (life long)	--
140636	Intracranial injuries (life long)	--
140638	Intracranial injuries (life long)	--
140639	Intracranial injuries (life long)	--
140640	Intracranial injuries (life long)	--
140642	Intracranial injuries (life long)	--
140642	Intracranial injuries (life long)	--
140643	Intracranial injuries (life long)	--
140645	Intracranial injuries (life long)	--
140646	Intracranial injuries (life long)	--
140647	Intracranial injuries (life long)	--
140648	Intracranial injuries (life long)	--
140649	Intracranial injuries (life long)	--
140650	Intracranial injuries (life long)	--
140651	Intracranial injuries (life long)	--
140652	Intracranial injuries (life long)	--
140654	Intracranial injuries (life long)	--
140656	Intracranial injuries (life long)	--
140656	Intracranial injuries (life long)	--
140660	Intracranial injuries	--
140662	Intracranial injuries	--
140664	Intracranial injuries	--
140666	Intracranial injuries (life long)	--
140668	Intracranial injuries	--
140670	Intracranial injuries	--
140672	Intracranial injuries	--
140674	Intracranial injuries (life long)	--
140675	Intracranial injuries	--
140676	Intracranial injuries (life long)	--
140677	Intracranial injuries (life long)	--
140678	Intracranial injuries (life long)	--
140680	Intracranial injuries (life long)	--
140681	Intracranial injuries (life long)	--
140682	Intracranial injuries	--
140684	Intracranial injuries (life long)	--
140686	Intracranial injuries (life long)	--
140688	Intracranial injuries (life long)	--
140690	Intracranial injuries (life long)	--
140693	Intracranial injuries	--
140694	Intracranial injuries	--
140695	Intracranial injuries	--
140696	Intracranial injuries	--
140697	Intracranial injuries	--
140699	Intracranial injuries (life long)	--
140799	Intracranial injuries (life long)	--
150000	Fractured skull	--
150200	Fractured skull	--
150202	Fractured skull	--
150204	Fractured skull (life long)	--
150206	Fractured skull (life long)	Open wound
150400	Fractured skull	--
150402	Fractured skull	--
150404	Fractured skull (life long)	--
150406	Fractured skull (life long)	Open wound
150408	Fractured skull (life long)	--
161000	Intracranial injuries	--
161001	Intracranial injuries	--
161002	Intracranial injuries	--
161003	Intracranial injuries	--
161004	Intracranial injuries	--
161005	Intracranial injuries	--
161006	Intracranial injuries (life long)	--
161007	Intracranial injuries (life long)	--
161008	Intracranial injuries (life long)	--
161012	Intracranial injuries (life long)	--
161012	Intracranial injuries (life long)	--
161014	Intracranial injuries (life long)	--
200100	Undefined	--
201000	Fractured face bones	Open wound
210099	Undefined	--
210202	Open wound	--
210402	Undefined	--
210600	Open wound	--
210602	Open wound	--
210604	Open wound	--
210606	Open wound	--
210800	Open wound	--
210802	Open wound	--
210804	Open wound	--
216000	Open wound	--
216002	Open wound	--
216004	Open wound	--
220100	Undefined	--
220200	Open wound	--
220202	Open wound	--
220204	Open wound	--
230202	Injury to eyes	--
230203	Injury to eyes	--
230299	Injury to eyes	--
240204	Open wound	--
240205	Intracranial injuries	--
240206	Intracranial injuries	--
240208	Intracranial injuries	--
240212	Intracranial injuries (life long)	--
240216	Intracranial injuries	Open wound
240299	Undefined	--
240408	Injury to eyes	Open wound
240416	Injury to eyes	--
240499	Injury to eyes	--
240502	Injury to eyes	--
240510	Injury to eyes	--
240599	Injury to eyes	--
240602	Injury to eyes	--
240603	Injury to eyes	--
240604	Injury to eyes	--
240610	Injury to eyes	--
240611	Injury to eyes	--
240620	Injury to eyes	--
240621	Injury to eyes	--
240624	Injury to eyes	--
240699	Injury to eyes	--
240789	Injury to eyes (life long)	--
240799	Injury to eyes (life long)	--
240800	Injury to eyes	--
240812	Injury to eyes (life long)	--
240814	Injury to eyes (life long)	--
240902	Injury to eyes (life long)	--
241000	Injury to eyes (life long)	--
241006	Injury to eyes (life long)	--
241099	Injury to eyes	--
241200	Injury to eyes (life long)	--
241209	Injury to eyes (life long)	--
241299	Injury to eyes	--
241499	Injury to eyes	--
241603	Injury to eyes	--
241604	Injury to eyes	--
241699	Injury to eyes	--
243099	Undefined	--
243101	Fractured face bones	--
243102	Open wound	--
243199	Undefined	--
243202	Undefined	--
243204	Open wound	--
243299	Undefined	--
243400	Open wound	--
243402	Open wound	--
243404	Open wound	--
250200	Fractured face bones	--
250400	Fractured face bones	--
250600	Fractured face bones	--
250602	Fractured face bones	--
250603	Fractured face bones	--
250604	Fractured face bones	--
250605	Fractured face bones	--
250606	Fractured face bones	--
250607	Fractured face bones	--
250608	Fractured face bones	--
250610	Fractured face bones	Open wound
250611	Fractured face bones	Open wound
250612	Fractured face bones	--
250613	Fractured face bones	Open wound
250614	Fractured face bones	Open wound
250615	Fractured face bones	Open wound
250616	Fractured face bones	Open wound
250800	Fractured face bones	--
250804	Fractured face bones	--
250806	Fractured face bones	--
250808	Fractured face bones	--
250810	Fractured face bones	Open wound
251000	Fractured face bones	--
251002	Fractured face bones	Open wound
251004	Open wound	--
251006	Fractured face bones	--
251099	Undefined	--
251200	Fractured face bones	--
251205	Fractured face bones	--
251206	Fractured face bones	Open wound
251211	Fractured face bones	--
251212	Fractured face bones	Open wound
251213	Fractured face bones	--
251215	Fractured face bones	--
251221	Fractured face bones	--
251222	Fractured face bones	Open wound
251223	Fractured face bones	--
251231	Fractured face bones	--
251235	Fractured face bones	--
251236	Fractured face bones	Open wound
251402	Fractured face bones	--
251404	Fractured face bones	--
251406	Fractured face bones	Open wound
251408	Fractured face bones	Open wound
251499	Fractured face bones	Open wound
251604	Dislocations other dislocation	--
251699	Sprains	--
251800	Fractured face bones	--
251802	Fractured face bones	--
251804	Fractured face bones	--
251806	Fractured face bones	--
251808	Fractured face bones	--
251810	Fractured face bones	--
251812	Fractured face bones	--
251814	Fractured face bones	--
251900	Fractured face bones	--
251902	Fractured face bones	Open wound
300100	Undefined	--
301000	Undefined	Crushing
310099	Undefined	--
310202	Open wound	--
310402	Undefined	--
310600	Open wound	--
310602	Open wound	--
310800	Open wound	--
310802	Open wound	--
316002	Open wound	--
320204	Intracranial injuries (life long)	--
320208	Open wound	--
320299	Undefined	--
320408	Open wound	--
320899	Undefined	--
321002	Undefined	--
321008	Undefined	--
321018	Intracranial injuries (life long)	Injured spinal cord (life long)
321099	Undefined	--
330099	Undefined	--
340102	Undefined	--
340199	Undefined	--
340202	Open wound	--
340204	Open wound	--
340206	Open wound	--
340208	Undefined	--
340210	Undefined	--
340299	Open wound	--
340602	Undefined	--
340603	Undefined	--
341402	Undefined	--
341602	Undefined	--
341604	Open wound	--
341699	Undefined	--
341804	Undefined	--
341899	Undefined	--
342602	Undefined	--
342604	Undefined	--
342610	Undefined	--
350200	Fractured face bones	--
400100	Undefined	--
410099	Undefined	--
410102	Open wound	--
410202	Open wound	--
410402	Undefined	--
410600	Open wound	--
410602	Open wound	--
410604	Open wound	--
410800	Open wound	--
410802	Open wound	--
410804	Open wound	--
411000	Open wound	--
413001	Crushing	--
415000	Open wound	--
419200	Internal injuries	Poisoning
419201	Poisoning	--
420100	Internal injuries	--
420202	Internal injuries	--
420204	Internal injuries	--
420206	Internal injuries	--
420208	Internal injuries	--
420210	Internal injuries	--
420212	Internal injuries	--
420216	Internal injuries	--
420299	Internal injuries	--
420800	Internal injuries	--
421206	Open wound	--
421402	Internal injuries	--
421499	Undefined	--
421699	Undefined	--
422002	Undefined	--
422006	Internal injuries	--
422008	Internal injuries	--
440100	Internal injuries	--
440102	Internal injuries	--
440199	Internal injuries	--
440202	Internal injuries	--
440204	Internal injuries	--
440206	Internal injuries	--
440400	Internal injuries	--
440602	Internal injuries	--
440604	Internal injuries	--
440606	Internal injuries	--
440608	Internal injuries	--
440610	Internal injuries	--
440699	Internal injuries	--
440802	Internal injuries	--
440804	Open wound	--
440805	Internal injuries	Poisoning
441002	Internal injuries	--
441004	Internal injuries	--
441006	Internal injuries	--
441090	Internal injuries	--
441099	Internal injuries	--
441402	Internal injuries	--
441406	Internal injuries	--
441407	Internal injuries	--
441408	Internal injuries	--
441410	Internal injuries	--
441411	Internal injuries	--
441412	Internal injuries	--
441414	Internal injuries	--
441420	Internal injuries	--
441422	Internal injuries	--
441424	Internal injuries	--
441426	Internal injuries	--
441430	Internal injuries	--
441431	Internal injuries	--
441432	Internal injuries	--
441450	Internal injuries	--
441451	Internal injuries	--
441452	Internal injuries	--
441499	Internal injuries	--
441603	Internal injuries	--
441605	Internal injuries	--
441606	Internal injuries	--
441699	Internal injuries	--
441800	Internal injuries	--
442200	Internal injuries	--
442201	Internal injuries	--
442202	Internal injuries	--
442203	Internal injuries	--
442204	Internal injuries	--
442205	Internal injuries	--
442206	Internal injuries	--
442208	Internal injuries	--
442208	Internal injuries	--
442209	Internal injuries	--
442210	Internal injuries	--
442402	Internal injuries	--
442602	Internal injuries	--
443000	Internal injuries	--
450200	Fractured rib or sternum	--
450201	Fractured rib or sternum	--
450202	Fractured rib or sternum	--
450203	Fractured rib or sternum	--
450209	Fractured rib or sternum	--
450210	Fractured rib or sternum	--
450211	Fractured rib or sternum	--
450212	Fractured rib or sternum	--
450213	Fractured rib or sternum	--
450214	Fractured rib or sternum	--
450289	Undefined	--
450299	Undefined	--
450802	Sprains	--
450804	Fractured rib or sternum	--
450899	Undefined	--
451099	Undefined	--
500100	Internal injuries	--
501000	Internal injuries	--
510099	Undefined	--
510100	Undefined	--
510202	Open wound	--
510402	Undefined	--
510600	Open wound	--
510602	Open wound	--
510604	Open wound	--
510800	Open wound	--
510802	Open wound	--
510804	Open wound	--
516000	Undefined	--
516002	Undefined	--
516006	Open wound	--
520100	Internal injuries	--
520202	Internal injuries	--
520204	Internal injuries	--
520206	Internal injuries	--
520299	Internal injuries	--
520499	Internal injuries	--
520604	Undefined	--
520606	Undefined	--
520608	Undefined	--
521002	Undefined	--
521104	Internal injuries	--
521106	Open wound	--
521108	Internal injuries	--
521202	Internal injuries	--
521204	Internal injuries	--
521402	Internal injuries	--
521404	Internal injuries	--
521408	Internal injuries	--
521499	Internal injuries	--
521602	Internal injuries	--
521604	Internal injuries	--
521606	Internal injuries	--
530499	Undefined	--
540210	Internal injuries	--
540212	Internal injuries	--
540214	Internal injuries	--
540220	Internal injuries	--
540222	Internal injuries	--
540224	Internal injuries	--
540299	Internal injuries	--
540426	Open wound	--
540610	Internal injuries	--
540620	Internal injuries	Open wound
540623	Internal injuries	Open wound
540624	Internal injuries	--
540625	Internal injuries	--
540626	Internal injuries	Open wound
540640	Internal injuries	--
540699	Internal injuries	--
540810	Internal injuries	--
540820	Internal injuries	--
540822	Internal injuries	--
540824	Internal injuries	--
540899	Internal injuries	--
541010	Internal injuries	--
541020	Internal injuries	--
541021	Internal injuries	Open wound
541022	Internal injuries	--
541023	Internal injuries	--
541028	Internal injuries	--
541099	Internal injuries	--
541210	Internal injuries	--
541220	Internal injuries	--
541299	Internal injuries	--
541410	Internal injuries	--
541420	Internal injuries	--
541422	Internal injuries	--
541424	Internal injuries	--
541426	Internal injuries	--
541499	Internal injuries	--
541610	Internal injuries	--
541612	Internal injuries	--
541614	Internal injuries	--
541620	Internal injuries	--
541622	Internal injuries	--
541624	Internal injuries	--
541626	Internal injuries	--
541628	Internal injuries	Open wound
541640	Internal injuries	--
541699	Internal injuries	--
541810	Internal injuries	--
541812	Internal injuries	--
541814	Internal injuries	--
541820	Internal injuries	--
541822	Internal injuries	--
541824	Internal injuries	--
541826	Internal injuries	--
541828	Internal injuries	--
541840	Internal injuries	--
541899	Internal injuries	--
542010	Internal injuries	--
542020	Internal injuries	--
542022	Internal injuries	--
542024	Internal injuries	--
542026	Internal injuries	Open wound
542099	Internal injuries	--
542210	Internal injuries	--
542220	Internal injuries	Open wound
542222	Internal injuries	--
542224	Internal injuries	Open wound
542299	Internal injuries	--
542810	Internal injuries	--
542812	Internal injuries	--
542814	Internal injuries	--
542820	Internal injuries	--
542822	Internal injuries	--
542824	Internal injuries	Open wound
542899	Internal injuries	--
543010	Undefined	--
543022	Open wound	--
543099	Undefined	--
543210	Internal injuries	--
543220	Internal injuries	--
543222	Internal injuries	--
543224	Open wound	--
543226	Internal injuries	--
543299	Internal injuries	--
543610	Internal injuries	--
543622	Internal injuries	--
543625	Open wound	--
543626	Open wound	--
543800	Internal injuries	--
544010	Undefined	--
544020	Open wound	--
544022	Open wound	--
544024	Open wound	--
544099	Undefined	--
544210	Internal injuries	--
544212	Internal injuries	--
544214	Internal injuries	--
544220	Internal injuries	--
544222	Internal injuries	--
544224	Internal injuries	--
544226	Internal injuries	--
544228	Internal injuries	--
544240	Internal injuries	--
544299	Internal injuries	--
544410	Internal injuries	--
544414	Internal injuries	Poisoning
544426	Internal injuries	--
544499	Internal injuries	--
544610	Undefined	--
544622	Open wound	--
544624	Open wound	--
544699	Undefined	--
544824	Internal injuries	--
545010	Internal injuries	--
545020	Internal injuries	--
545022	Internal injuries	--
545024	Internal injuries	--
545099	Internal injuries	--
545210	Internal injuries	--
545410	Undefined	--
545420	Open wound	--
545422	Open wound	--
545424	Open wound	--
545610	Undefined	--
545620	Open wound	--
545622	Open wound	--
545624	Open wound	--
600100	Sprains	--
601000	Injured spinal cord (life long)	Dislocations other dislocation
620100	Sprains	--
621000	Injured spinal cord (life long)	Dislocations other dislocation
630100	Sprains	--
630202	Injured spinal cord (life long)	Sprains
630210	Undefined	--
630212	Undefined	--
630214	Injured nerves (life long)	--
630222	Undefined	--
630224	Injured nerves (life long)	--
630226	Injured nerves (life long)	--
630260	Injured spinal cord (life long)	--
630299	Undefined	--
630402	Injured spinal cord (life long)	--
630408	Injured spinal cord (life long)	--
630600	Injured spinal cord (life long)	--
630604	Injured spinal cord (life long)	--
630606	Injured spinal cord (life long)	Fractured vertebral column
630622	Injured spinal cord (life long)	--
630624	Injured spinal cord (life long)	Fractured vertebral column
630660	Injured spinal cord (life long)	--
630666	Injured spinal cord (life long)	--
630699	Injured spinal cord (life long)	--
631000	Sprains	--
640200	Injured spinal cord (life long)	--
640201	Injured spinal cord (life long)	--
640202	Injured spinal cord (life long)	--
640204	Injured spinal cord (life long)	Fractured vertebral column
640208	Injured spinal cord (life long)	Fractured vertebral column
640210	Injured spinal cord (life long)	--
640212	Injured spinal cord (life long)	--
640214	Injured spinal cord (life long)	Fractured vertebral column
640216	Injured spinal cord (life long)	Dislocations other dislocation
640218	Injured spinal cord (life long)	Fractured vertebral column
640220	Injured spinal cord (life long)	--
640222	Injured spinal cord (life long)	--
640224	Injured spinal cord (life long)	Fractured vertebral column
640228	Injured spinal cord (life long)	Fractured vertebral column
640233	Injured spinal cord (life long)	Fractured vertebral column
640240	Injured spinal cord (life long)	--
640246	Injured spinal cord (life long)	Fractured vertebral column
640250	Injured spinal cord (life long)	Fractured vertebral column
640260	Injured spinal cord (life long)	--
640264	Injured spinal cord (life long)	Fractured vertebral column
640266	Injured spinal cord (life long)	Dislocations other dislocation
640268	Injured spinal cord (life long)	Fractured vertebral column
640278	Sprains	--
640284	Sprains	--
640400	Injured spinal cord (life long)	--
640402	Injured spinal cord (life long)	--
640404	Injured spinal cord (life long)	Fractured vertebral column
640406	Injured spinal cord (life long)	Dislocations other dislocation
640408	Injured spinal cord (life long)	Fractured vertebral column
640412	Injured spinal cord (life long)	--
640414	Injured spinal cord (life long)	Fractured vertebral column
640418	Injured spinal cord (life long)	Fractured vertebral column
640424	Injured spinal cord (life long)	Fractured vertebral column
640426	Injured spinal cord (life long)	Dislocations other dislocation
640428	Injured spinal cord (life long)	Fractured vertebral column
640440	Injured spinal cord (life long)	--
640446	Injured spinal cord (life long)	Fractured vertebral column
640450	Injured spinal cord (life long)	Fractured vertebral column
640464	Injured spinal cord (life long)	Fractured vertebral column
640468	Injured spinal cord (life long)	Fractured vertebral column
640478	Sprains	--
640484	Sprains	--
640600	Injured spinal cord (life long)	--
640601	Injured spinal cord (life long)	--
640602	Injured spinal cord (life long)	--
640604	Injured spinal cord (life long)	Fractured vertebral column
640606	Injured spinal cord (life long)	Dislocations other dislocation
640612	Injured spinal cord (life long)	--
640614	Injured spinal cord (life long)	Fractured vertebral column
640618	Injured spinal cord (life long)	Fractured vertebral column
640622	Injured spinal cord (life long)	--
640628	Injured spinal cord (life long)	Fractured vertebral column
640640	Injured spinal cord (life long)	--
640646	Injured spinal cord (life long)	Fractured vertebral column
640662	Injured spinal cord (life long)	--
640664	Injured spinal cord (life long)	Fractured vertebral column
640678	Sprains	--
640684	Sprains	--
650200	Sprains	--
650202	Sprains	--
650203	Injured spinal cord (life long)	Dislocations other dislocation
650204	Dislocations other dislocation	Sprains
650205	Dislocations other dislocation	--
650206	Dislocations other dislocation	Sprains
650208	Dislocations other dislocation	--
650209	Dislocations other dislocation	Sprains
650210	Dislocations other dislocation	Sprains
650212	Dislocations other dislocation	Sprains
650216	Fractured vertebral column	--
650217	Fractured vertebral column	--
650218	Fractured vertebral column	--
650220	Fractured vertebral column	--
650222	Fractured vertebral column	--
650224	Fractured vertebral column	--
650226	Fractured vertebral column	--
650228	Fractured vertebral column	--
650230	Fractured vertebral column	--
650232	Fractured vertebral column	--
650234	Fractured vertebral column	--
650299	Sprains	--
650400	Sprains	--
650402	Sprains	--
650403	Injured spinal cord (life long)	Dislocations other dislocation
650404	Dislocations other dislocation	Sprains
650405	Dislocations other dislocation	--
650406	Undefined	--
650408	Undefined	--
650409	Dislocations other dislocation	Sprains
650410	Dislocations other dislocation	Sprains
650412	Dislocations other dislocation	Sprains
650416	Fractured vertebral column	--
650417	Fractured vertebral column	--
650418	Fractured vertebral column	--
650420	Fractured vertebral column	--
650422	Fractured vertebral column	--
650424	Fractured vertebral column	--
650426	Fractured vertebral column	--
650430	Fractured vertebral column	--
650432	Fractured vertebral column	--
650434	Fractured vertebral column	--
650478	Undefined	--
650484	Undefined	--
650499	Sprains	--
650600	Sprains	--
650602	Sprains	--
650604	Dislocations other dislocation	Sprains
650605	Dislocations other dislocation	--
650612	Dislocations other dislocation	Sprains
650616	Fractured vertebral column	--
650617	Fractured vertebral column	--
650618	Fractured vertebral column	--
650620	Fractured vertebral column	--
650622	Fractured vertebral column	--
650624	Fractured vertebral column	--
650626	Fractured vertebral column	--
650630	Fractured vertebral column	--
650632	Fractured vertebral column	--
650634	Fractured vertebral column	--
650699	Sprains	--
700100	Undefined	--
710099	Undefined	--
710202	Open wound	--
710402	Undefined	--
710600	Open wound	--
710602	Open wound	--
710604	Open wound	--
710606	Open wound	--
710800	Open wound	--
710802	Open wound	--
710804	Open wound	--
711002	Amputations, arm (life long)	--
711003	Amputations, arm (life long)	--
711005	Amputations, thumb, finger (life long)	--
711006	Amputations, thumb, finger (life long)	--
713001	Crushing	Open wound
713002	Crushing	--
713003	Crushing	Open wound
713005	Crushing	--
713006	Crushing	Open wound
714000	Open wound	--
714001	Open wound	--
714003	Open wound	--
714004	Open wound	--
716000	Open wound	--
716002	Open wound	--
716010	Open wound	--
716011	Open wound	--
716014	Open wound	--
716015	Open wound	--
716017	Open wound	--
716018	Open wound	--
716019	Open wound	--
716020	Open wound	--
716022	Open wound	--
716023	Open wound	--
716026	Open wound	--
716027	Open wound	--
716030	Open wound	--
716031	Open wound	--
720100	Undefined	--
720202	Undefined	--
720299	Undefined	--
720402	Open wound	--
720602	Undefined	--
720606	Open wound	--
721004	Open wound	--
721006	Open wound	--
721008	Open wound	--
721099	Open wound	--
721204	Open wound	--
721299	Open wound	--
730099	Undefined	--
730100	Undefined	--
730202	Undefined	--
730204	Injured nerves (life long)	--
730299	Undefined	--
730402	Undefined	--
730406	Injured nerves (life long)	--
730499	Undefined	--
730602	Undefined	--
730606	Injured nerves (life long)	--
730699	Undefined	--
730802	Undefined	--
730804	Injured nerves (life long)	--
730804	Injured nerves (life long)	--
730806	Injured nerves (life long)	--
730899	Undefined	--
740100	Undefined	--
740200	Sprains	--
740210	Sprains	--
740220	Sprains	--
740400	Sprains	--
740401	Sprains	--
740402	Sprains	--
740403	Sprains	--
740600	Sprains	--
750100	Undefined	--
750500	Fractured clavicle, scapula or humerus	--
750501	Fractured clavicle, scapula or humerus	Open wound
750511	Fractured clavicle, scapula or humerus	--
750621	Fractured clavicle, scapula or humerus	--
750622	Fractured clavicle, scapula or humerus	Open wound
750651	Fractured clavicle, scapula or humerus	--
750652	Fractured clavicle, scapula or humerus	Open wound
750661	Fractured clavicle, scapula or humerus	--
750662	Fractured clavicle, scapula or humerus	Open wound
750671	Fractured clavicle, scapula or humerus	--
750672	Fractured clavicle, scapula or humerus	Open wound
750731	Fractured clavicle, scapula or humerus	--
750732	Fractured clavicle, scapula or humerus	Open wound
750751	Fractured clavicle, scapula or humerus	--
750761	Fractured clavicle, scapula or humerus	--
750900	Fractured clavicle, scapula or humerus	--
750901	Fractured clavicle, scapula or humerus	Open wound
750951	Fractured clavicle, scapula or humerus	--
750961	Fractured clavicle, scapula or humerus	--
750971	Fractured clavicle, scapula or humerus	--
751100	Fractured clavicle, scapula or humerus	--
751101	Fractured clavicle, scapula or humerus	Open wound
751111	Fractured clavicle, scapula or humerus	--
751112	Fractured clavicle, scapula or humerus	Open wound
751151	Fractured clavicle, scapula or humerus	--
751161	Fractured clavicle, scapula or humerus	Dislocations other dislocation
751171	Fractured clavicle, scapula or humerus	Dislocations other dislocation
751172	Fractured clavicle, scapula or humerus	Dislocations other dislocation
751221	Fractured clavicle, scapula or humerus	--
751222	Fractured clavicle, scapula or humerus	Open wound
751251	Fractured clavicle, scapula or humerus	--
751252	Fractured clavicle, scapula or humerus	Open wound
751261	Fractured clavicle, scapula or humerus	--
751262	Fractured clavicle, scapula or humerus	Open wound
751271	Fractured clavicle, scapula or humerus	--
751272	Fractured clavicle, scapula or humerus	Open wound
751331	Fractured clavicle, scapula or humerus	--
751332	Fractured clavicle, scapula or humerus	Open wound
751351	Fractured clavicle, scapula or humerus	--
751352	Fractured clavicle, scapula or humerus	Open wound
751361	Fractured clavicle, scapula or humerus	Sprains
751362	Fractured clavicle, scapula or humerus	Sprains
751371	Fractured clavicle, scapula or humerus	Dislocations other dislocation
751372	Fractured clavicle, scapula or humerus	Dislocations other dislocation
751800	Undefined	--
751900	Fractured radius or ulna	--
751901	Fractured radius or ulna	Open wound
752000	Fractured hand bones	--
752001	Fractured hand bones	Open wound
752111	Fractured radius or ulna	--
752112	Fractured radius or ulna	Open wound
752113	Fractured radius or ulna	--
752114	Fractured radius or ulna	Open wound
752151	Fractured radius or ulna	--
752152	Fractured radius or ulna	Open wound
752153	Fractured radius or ulna	--
752154	Fractured radius or ulna	Open wound
752161	Fractured radius or ulna	Sprains
752162	Fractured radius or ulna	Sprains
752163	Fractured radius or ulna	Sprains
752164	Fractured radius or ulna	Sprains
752171	Fractured radius or ulna	Dislocations other dislocation
752172	Fractured radius or ulna	Dislocations other dislocation
752173	Fractured radius or ulna	Dislocations other dislocation
752174	Fractured radius or ulna	Dislocations other dislocation
752211	Fractured radius or ulna	--
752212	Fractured radius or ulna	Open wound
752213	Fractured radius or ulna	--
752214	Fractured radius or ulna	Open wound
752251	Fractured radius or ulna	--
752252	Fractured radius or ulna	Open wound
752253	Fractured radius or ulna	--
752254	Fractured radius or ulna	Open wound
752261	Fractured radius or ulna	--
752262	Fractured radius or ulna	Open wound
752263	Fractured radius or ulna	--
752264	Fractured radius or ulna	Open wound
752271	Fractured radius or ulna	--
752272	Fractured radius or ulna	Open wound
752273	Fractured radius or ulna	--
752274	Fractured radius or ulna	Open wound
752311	Fractured radius or ulna	--
752312	Fractured radius or ulna	Open wound
752313	Fractured radius or ulna	--
752314	Fractured radius or ulna	Open wound
752351	Fractured radius or ulna	--
752352	Fractured radius or ulna	Open wound
752353	Fractured radius or ulna	--
752354	Fractured radius or ulna	Open wound
752361	Fractured radius or ulna	Sprains
752362	Fractured radius or ulna	Sprains
752363	Fractured radius or ulna	Sprains
752364	Fractured radius or ulna	Sprains
752371	Fractured radius or ulna	Dislocations other dislocation
752372	Fractured radius or ulna	Dislocations other dislocation
752373	Fractured radius or ulna	Dislocations other dislocation
752374	Fractured radius or ulna	Dislocations other dislocation
752400	Fractured hand bones	--
752451	Fractured hand bones	--
752452	Fractured hand bones	Open wound
752461	Fractured hand bones	--
752462	Fractured hand bones	Open wound
752471	Fractured hand bones	--
752500	Fractured hand bones	--
752501	Fractured hand bones	Open wound
752511	Fractured hand bones	--
752512	Fractured hand bones	Open wound
752521	Fractured hand bones	--
752522	Fractured hand bones	Open wound
752551	Fractured hand bones	--
752552	Fractured hand bones	Open wound
752553	Fractured hand bones	--
752554	Fractured hand bones	Open wound
752561	Fractured hand bones	Sprains
752563	Fractured hand bones	Sprains
752564	Fractured hand bones	Sprains
752571	Fractured hand bones	Dislocations other dislocation
752572	Fractured hand bones	Dislocations other dislocation
752573	Fractured hand bones	Dislocations other dislocation
752574	Fractured hand bones	Dislocations other dislocation
752600	Fractured hand bones	--
752601	Fractured hand bones	Open wound
752611	Fractured hand bones	--
752612	Fractured hand bones	Open wound
752621	Fractured hand bones	--
752622	Fractured hand bones	Open wound
752651	Fractured hand bones	--
752652	Fractured hand bones	Open wound
752653	Fractured hand bones	--
752654	Fractured hand bones	Open wound
752661	Fractured hand bones	Sprains
752663	Fractured hand bones	Sprains
752664	Fractured hand bones	Sprains
752671	Fractured hand bones	Dislocations other dislocation
752672	Fractured hand bones	Dislocations other dislocation
752673	Fractured hand bones	Dislocations other dislocation
752674	Fractured hand bones	Dislocations other dislocation
752800	Fractured radius or ulna	--
752801	Fractured radius or ulna	Open wound
753200	Fractured radius or ulna	--
753201	Fractured radius or ulna	Open wound
770100	Sprains	--
770510	Sprains	--
770520	Sprains	--
770530	Dislocations shoulder, elbow or hip	--
770599	Sprains	--
770710	Sprains	--
770720	Sprains	--
770730	Dislocations shoulder, elbow or hip	--
770799	Sprains	--
771010	Sprains	--
771020	Sprains	--
771030	Dislocations shoulder, elbow or hip	--
771031	Dislocations shoulder, elbow or hip	Open wound
771089	Sprains	Open wound
771099	Sprains	--
772010	Sprains	--
772020	Sprains	--
772030	Dislocations shoulder, elbow or hip	--
772031	Dislocations shoulder, elbow or hip	Open wound
772032	Dislocations shoulder, elbow or hip	--
772033	Dislocations shoulder, elbow or hip	Open wound
772089	Sprains	Open wound
772099	Sprains	--
772230	Dislocations other dislocation	--
772330	Dislocations other dislocation	--
772410	Sprains	--
772420	Sprains	--
772430	Dislocations other dislocation	--
772489	Sprains	Open wound
772499	Sprains	--
772510	Sprains	--
772520	Dislocations other dislocation	Sprains
772521	Dislocations other dislocation	Sprains
772540	Sprains	--
772550	Sprains	--
772551	Sprains	Open wound
772560	Sprains	--
772570	Dislocations other dislocation	Sprains
772571	Dislocations other dislocation	Sprains
772589	Sprains	Open wound
772599	Sprains	--
800100	Undefined	--
810099	Undefined	--
810202	Open wound	--
810402	Undefined	--
810600	Open wound	--
810602	Open wound	--
810604	Open wound	--
810606	Open wound	--
810800	Open wound	--
810802	Open wound	--
810804	Open wound	--
811000	Amputations, foot, leg (life long)	--
811001	Amputations, foot, leg (life long)	--
811002	Amputations, foot, leg (life long)	--
811003	Amputations, foot, leg (life long)	--
811005	Amputations, toe (life long)	--
811006	Amputations, toe (life long)	--
812000	Undefined	--
812001	Undefined	--
812002	Undefined	--
812003	Undefined	--
812004	Undefined	--
812005	Undefined	--
812006	Open wound	--
813000	Crushing	--
813001	Crushing	--
813002	Crushing	Open wound
813003	Crushing	Open wound
813004	Crushing	--
813005	Crushing	--
813006	Crushing	--
814000	Open wound	--
814002	Open wound	--
814004	Open wound	--
814006	Open wound	--
816000	Open wound	--
816002	Open wound	--
816004	Open wound	--
816006	Open wound	--
816010	Open wound	--
816011	Open wound	--
816012	Open wound	--
816014	Open wound	--
816015	Open wound	--
816016	Open wound	--
816017	Open wound	--
816018	Open wound	--
816019	Open wound	--
816020	Open wound	--
816022	Open wound	--
816023	Open wound	--
816024	Open wound	--
816026	Open wound	--
816027	Open wound	--
816030	Open wound	--
820100	Undefined	--
820202	Undefined	--
820206	Open wound	--
820208	Open wound	--
820299	Undefined	--
820406	Open wound	--
820499	Undefined	--
820604	Open wound	--
820606	Open wound	--
820608	Open wound	--
820699	Undefined	--
820802	Open wound	--
820804	Open wound	--
821002	Undefined	--
821004	Open wound	--
821006	Open wound	--
821008	Open wound	--
821099	Open wound	--
821204	Open wound	--
830100	Undefined	--
830302	Undefined	--
830399	Undefined	--
830402	Undefined	--
830406	Injured nerves (life long)	--
830408	Injured nerves (life long)	--
830499	Undefined	--
830502	Undefined	--
830504	Injured nerves (life long)	--
830602	Undefined	--
830604	Injured nerves (life long)	--
830699	Undefined	--
840100	Undefined	--
840200	Sprains	--
840202	Sprains	--
840204	Dislocations other dislocation	--
840300	Sprains	--
840400	Sprains	--
840402	Sprains	--
840403	Sprains	--
840404	Dislocations other dislocation	--
840405	Sprains	--
840406	Sprains	--
840407	Dislocations other dislocation	--
840500	Sprains	--
840501	Sprains	--
840502	Dislocations other dislocation	--
840600	Sprains	--
840601	Sprains	--
840602	Sprains	--
840602	Sprains	--
840603	Dislocations other dislocation	--
840800	Sprains	--
840801	Sprains	--
840801	Sprains	--
840802	Dislocations other dislocation	--
840803	Undefined	--
841000	Sprains	--
841001	Sprains	--
841002	Dislocations other dislocation	--
850100	Undefined	--
851000	Undefined	--
852002	Undefined	--
852004	Fractured foot bones	--
853000	Fractured femur	--
853001	Fractured femur (life long)	Open wound
853111	Fractured femur	--
853151	Fractured femur	--
853161	Fractured femur	--
853162	Fractured femur (life long)	Open wound
853171	Fractured femur	--
853221	Fractured femur	--
853222	Fractured femur (life long)	Open wound
853251	Fractured femur	--
853252	Fractured femur (life long)	Open wound
853261	Fractured femur	--
853262	Fractured femur (life long)	Open wound
853271	Fractured femur (life long)	--
853272	Fractured femur (life long)	Open wound
853331	Fractured femur	--
853332	Fractured femur (life long)	Open wound
853351	Fractured femur	--
853352	Fractured femur (life long)	Open wound
853361	Fractured femur	Sprains
853362	Fractured femur (life long)	Sprains
853371	Fractured femur (life long)	Dislocations other dislocation
853372	Fractured femur (life long)	Dislocations other dislocation
854000	Fractured patella, tibia or fibula	--
854001	Fractured patella, tibia or fibula	Open wound
854111	Fractured patella, tibia or fibula	--
854112	Fractured patella, tibia or fibula	Open wound
854151	Fractured patella, tibia or fibula	--
854152	Fractured patella, tibia or fibula	Open wound
854161	Fractured patella, tibia or fibula	Sprains
854162	Fractured patella, tibia or fibula	Sprains
854171	Fractured patella, tibia or fibula	Dislocations other dislocation
854172	Fractured patella, tibia or fibula	Dislocations other dislocation
854221	Fractured patella, tibia or fibula	--
854222	Fractured patella, tibia or fibula	Open wound
854251	Fractured patella, tibia or fibula	--
854252	Fractured patella, tibia or fibula	Open wound
854261	Fractured patella, tibia or fibula	--
854262	Fractured patella, tibia or fibula	Open wound
854271	Fractured patella, tibia or fibula	--
854272	Fractured patella, tibia or fibula	Open wound
854331	Fractured ankle	--
854332	Fractured ankle	Open wound
854351	Fractured ankle	--
854352	Fractured ankle	Open wound
854361	Fractured ankle	Sprains
854362	Fractured ankle	Sprains
854371	Fractured ankle	Dislocations other dislocation
854372	Fractured ankle	Dislocations other dislocation
854441	Fractured patella, tibia or fibula	Dislocations other dislocation
854442	Fractured patella, tibia or fibula	Dislocations other dislocation
854453	Fractured ankle	Dislocations other dislocation
854454	Fractured ankle	Dislocations other dislocation
854455	Fractured ankle	Dislocations other dislocation
854456	Fractured ankle	Dislocations other dislocation
854461	Fractured patella, tibia or fibula	Dislocations other dislocation
854462	Fractured patella, tibia or fibula	Dislocations other dislocation
854463	Fractured ankle	Dislocations other dislocation
854464	Fractured ankle	Dislocations other dislocation
854465	Fractured patella, tibia or fibula	Dislocations other dislocation
854466	Fractured patella, tibia or fibula	Dislocations other dislocation
854471	Fractured patella, tibia or fibula	Dislocations other dislocation
854472	Fractured patella, tibia or fibula	Dislocations other dislocation
854500	Fractured patella, tibia or fibula	--
854501	Fractured patella, tibia or fibula	Open wound
854551	Fractured patella, tibia or fibula	--
854552	Fractured patella, tibia or fibula	Open wound
854561	Fractured patella, tibia or fibula	Sprains
854562	Fractured patella, tibia or fibula	Sprains
854571	Fractured patella, tibia or fibula	Dislocations other dislocation
854572	Fractured patella, tibia or fibula	Dislocations other dislocation
856100	Fractured pelvis	--
856101	Fractured pelvis	Open wound
856151	Fractured pelvis	--
856152	Fractured pelvis	Open wound
856161	Fractured pelvis	Dislocations other dislocation
856163	Fractured pelvis	Dislocations other dislocation
856164	Fractured pelvis	Dislocations other dislocation
856171	Fractured pelvis	Dislocations other dislocation
856172	Fractured pelvis	Dislocations other dislocation
856174	Fractured pelvis	Dislocations other dislocation
856174	Fractured pelvis	Dislocations other dislocation
856200	Fractured pelvis	--
856202	Fractured pelvis	Sprains
856251	Fractured pelvis	Sprains
856261	Fractured pelvis	Sprains
856271	Fractured pelvis	Dislocations other dislocation
856272	Fractured pelvis	Dislocations other dislocation
857200	Fractured foot bones	--
857201	Fractured foot bones	Open wound
857251	Fractured foot bones	--
857252	Fractured foot bones	Open wound
857261	Fractured foot bones	Dislocations other dislocation
857262	Fractured foot bones	Sprains
857271	Fractured foot bones	Dislocations other dislocation
857272	Fractured foot bones	Sprains
857300	Fractured foot bones	--
857301	Fractured foot bones	Open wound
857351	Fractured foot bones	--
857352	Fractured foot bones	Open wound
857361	Fractured foot bones	Dislocations other dislocation
857362	Fractured foot bones	Sprains
857371	Fractured foot bones	Dislocations other dislocation
857372	Fractured foot bones	Dislocations other dislocation
857400	Fractured foot bones	--
857401	Fractured foot bones	Open wound
857451	Fractured foot bones	--
857452	Fractured foot bones	Open wound
857461	Fractured foot bones	Sprains
857462	Fractured foot bones	Sprains
857471	Fractured foot bones	Dislocations other dislocation
857472	Fractured foot bones	Sprains
857500	Fractured foot bones	--
857551	Fractured foot bones	--
857552	Fractured foot bones	Sprains
857561	Fractured foot bones	Sprains
857571	Fractured foot bones	Sprains
857572	Fractured foot bones	Dislocations other dislocation
857600	Fractured foot bones	--
857651	Fractured foot bones	--
857661	Fractured foot bones	Sprains
857671	Fractured foot bones	Sprains
857672	Fractured foot bones	Dislocations other dislocation
858100	Fractured foot bones	--
858101	Fractured foot bones	Open wound
858111	Fractured foot bones	--
858121	Fractured foot bones	--
858122	Fractured foot bones	Open wound
858151	Fractured foot bones	--
858152	Fractured foot bones	Open wound
858153	Fractured foot bones	--
858154	Fractured foot bones	Open wound
858161	Fractured foot bones	Sprains
858163	Fractured foot bones	Sprains
858164	Fractured foot bones	Sprains
858171	Fractured foot bones	Dislocations other dislocation
858172	Fractured foot bones	Dislocations other dislocation
858173	Fractured foot bones	Dislocations other dislocation
858200	Fractured foot bones	--
858201	Fractured foot bones	Open wound
858211	Fractured foot bones	--
858212	Fractured foot bones	Open wound
858221	Fractured foot bones	--
858222	Fractured foot bones	Open wound
858251	Fractured foot bones	--
858253	Fractured foot bones	--
858254	Fractured foot bones	Open wound
858261	Fractured foot bones	Sprains
858263	Fractured foot bones	Sprains
858264	Fractured foot bones	Sprains
858271	Fractured foot bones	Dislocations other dislocation
858272	Fractured foot bones	Dislocations other dislocation
858273	Fractured foot bones	Dislocations other dislocation
858274	Fractured foot bones	Dislocations other dislocation
870100	Sprains	--
870410	Sprains	--
870420	Sprains	--
870430	Dislocations other dislocation	--
870431	Dislocations other dislocation	Open wound
873010	Sprains	--
873020	Sprains	--
873030	Dislocations shoulder, elbow or hip	--
873032	Dislocations shoulder, elbow or hip	--
873034	Dislocations shoulder, elbow or hip	--
873089	Sprains	Open wound
873099	Sprains	Dislocations shoulder, elbow or hip
874010	Sprains	--
874020	Sprains	--
874030	Dislocations other dislocation	--
874032	Dislocations other dislocation	--
874034	Dislocations other dislocation	--
874089	Dislocations other dislocation	Open wound
874099	Sprains	Dislocations other dislocation
877110	Sprains	--
877120	Sprains	--
877130	Dislocations other dislocation	--
877131	Dislocations other dislocation	Open wound
877132	Dislocations other dislocation	--
877134	Dislocations other dislocation	--
877135	Dislocations other dislocation	Open wound
877189	Sprains	Open wound
877199	Sprains	Dislocations other dislocation
877210	Sprains	--
877220	Sprains	--
877230	Dislocations other dislocation	--
877231	Dislocations other dislocation	Open wound
877232	Dislocations other dislocation	--
877234	Dislocations other dislocation	--
877299	Sprains	Dislocations other dislocation
877710	Sprains	--
877720	Sprains	--
877730	Dislocations other dislocation	--
877732	Dislocations other dislocation	--
877734	Dislocations other dislocation	--
877799	Sprains	Dislocations other dislocation
878010	Sprains	--
878020	Sprains	--
878030	Dislocations other dislocation	--
878031	Dislocations other dislocation	Open wound
878032	Dislocations other dislocation	--
878034	Dislocations other dislocation	--
878099	Sprains	--
878151	Sprains	--
878152	Undefined	--
878153	Sprains	--
878154	Dislocations other dislocation	--
878156	Dislocations other dislocation	--
878160	Sprains	--
878161	Sprains	--
878163	Sprains	--
878164	Dislocations other dislocation	--
878165	Dislocations other dislocation	Open wound
878166	Dislocations other dislocation	--
878168	Dislocations other dislocation	--
878189	Sprains	Open wound
878199	Sprains	--
910000	Undefined	--
910200	Open wound	--
910400	Undefined	--
910600	Open wound	--
910800	Open wound	--
912000	Undefined	--
912002	Burns <20%	--
912003	Burns >20%	--
912006	Burns <20%	--
912007	Burns >20% (life long)	--
912008	Burns <20% (life long)	--
912010	Undefined	--
912012	Burns <20% (life long)	--
912014	Burns <20%	--
912020	Burns >20%	--
912024	Burns >20%	--
912026	Burns >20% (life long)	--
912030	Burns >20% (life long)	--
912033	Burns >20% (life long)	--
914000	Open wound	--
915000	Burns <20%	--
915002	Burns <20%	--
916000	Open wound	--
